# Supplementary material for: Synthesis and Transformation of Tricyclic KYNA Derivatives
Source: Int J Mol Sci. 2025 Jun 28;26(13):6248. doi: 10.3390/ijms26136248 (PMC12250539; doi:10.3390/ijms26136248)
Supplement: Supplementary file 1 [file ijms-26-06248-s001.zip]

Archive with 1 entries (1 files):
- ijms-3700713-supplementary.pdf
